# Supplementary material for: Dietary Habits of Young Poles and Their Selected Determinants: A Review and Implications for Public Health
Source: Nutrients. 2024 Oct 21;16(20):3561. doi: 10.3390/nu16203561 (PMC11510485; doi:10.3390/nu16203561)
Supplement: Supplementary file 1 [file nutrients-16-03561-s001.zip]

Archive with 1 entries (1 files):
- nutrients-3219906-supplementary.pdf
